# Supplementary material for: Characterization of the Complete Mitochondrial Genome of the Red Alga Ahnfeltiopsis flabelliformis (Rhodophyta, Gigartinales, Phyllophoraceae) and Its Phylogenetic Analysis
Source: Biology (Basel). 2025 May 30;14(6):638. doi: 10.3390/biology14060638 (PMC12189398; doi:10.3390/biology14060638)
Supplement: Supplementary file 1 [file biology-14-00638-s001.zip]

Archive with 1 entries (1 files):
- biology-3574362-supplementary.pdf
